# Supplementary material for: Capacity for Compensatory Cyclin D2 Response Confers Trametinib Resistance in Canine Mucosal Melanoma
Source: Cancers (Basel). 2025 Jul 15;17(14):2357. doi: 10.3390/cancers17142357 (PMC12293520; doi:10.3390/cancers17142357)
Supplement: Supplementary file 1 [file cancers-17-02357-s001.zip]

Archive with 7 entries (7 files):
- cancers-3701192-WB figures.pdf
- .DS_Store
- Wei BR et al 15-1 supplemental figures with legend_b.pptx
- Figure S6B M5D2 cells treated with trametinib without cyclin D2 induction.avi
- Figure S6A M5D2 cells treated with trametinib and doxycyclin.avi
- Table S2 p values.xlsx
- Table S1 reagents.xlsx
