# Supplementary material for: Capacity for Compensatory Cyclin D2 Response Confers Trametinib Resistance in Canine Mucosal Melanoma
Source: Cancers (Basel). 2025 Jul 15;17(14):2357. doi: 10.3390/cancers17142357 (PMC12293520; doi:10.3390/cancers17142357)
Supplement: Supplementary file 1 [file cancers-17-02357-s001.zip › Table S2 p values.xlsx]

## Sheet: Sheet1
Supplemental Table 2. Multiple two-way comparisons between mucosal melanoma cell line viabilities over a range of trametinib concentrations.
p values	M1 vs M2	M1 vs M3	M1 vs. M5	M1 vs Jones	M2 vs M3	M2 vs. M5	M2 vs. Jones	M3 vs M5	M3 vs Jones	M5 vs Jones
0.1 mM	0.881	0.000675	1.79e-12	7.06e-12	0.00175	4.06e-08	1.18e-07	8.32e-11	1.09e-09	0.955
0.6 mM	0.727	0.000547	9.72e-13	2.84e-13	0.000395	1.82e-11	2.3e-13	1.79e-05	2.31e-05	0.024
2.5 mM	0.894	3.26e-06	7.36e-12	1.09e-12	0.000514	6.63e-06	5.37e-06	1.85e-05	1.61e-05	0.045
10.0 mM	0.752	4.34e-06	1.26e-18	1.32e-17	8.5e-06	5.77e-06	5.14e-06	0.036	0.095	0.169
