# Supplementary material for: Capacity for Compensatory Cyclin D2 Response Confers Trametinib Resistance in Canine Mucosal Melanoma
Source: Cancers (Basel). 2025 Jul 15;17(14):2357. doi: 10.3390/cancers17142357 (PMC12293520; doi:10.3390/cancers17142357)
Supplement: Supplementary file 1 [file cancers-17-02357-s001.zip › Table S1 reagents.xlsx]

## Sheet: Table S1
Supplemental Table S1. Reagents- siRNA, primers and antibodies
siRNA
CCND1 siRNA #1	CCAAAGUGAUUAAGUGUGAUU
CCND1 siRNA #2	CCGACGAACUGCUGCAAAUUU
CCND1 siRNA #3	UGAACAAACUGAAGUGGAAUU
CCND2 siRNA #1	GCAGAGAAGUUGUGCAUUUUU
CCND2 siRNA #2	GGUCCAAGUCCGAGGAUGAUU
CCND2 siRNA #3	CCUACAGACGUGCGGGAUAUU
CCND2 siRNA #4	GCUGGAGGUCUGUGAGGAAUU
primers
canine CCND1-F1	CAGTGGCAGAGGAGAACAAA
canine CCND1-R1	GAGGGTGGGTTGGAAATGAA
canine CCND2-F1	CAAGGCTGGGAGAAGAAATAGA
canine CCND2-R1	CTACCACCCATTACCACACTAC
canine CCND3-F1	TACAGGACAGAGCAGGGATAA
canine CCND3-R1	ACCTTGTGGCCTTAGGAAAG
canine actin-F1	CCTGGAGAAGAGCTACGAACTA
canine actin-R1	CCAGGAAAGAAGGTTGGAAGAG
Antibodies
Target	application	vendor	catalog no.
cyclin D1	WB, IF	cell signaling	55506
cyclin D2	WB	cell signaling	3741
cyclin D2	IF	Abcam	ab207604
pERK	WB	cell signaling	4270
pAKT473	WB	cell signaling	4060
actin	WB	Sigma	A5441
